# Supplementary material for: Predicting the volatility of Chinese stock indices based on realized recurrent conditional heteroskedasticity
Source: PLoS One. 2024 Oct 18;19(10):e0308967. doi: 10.1371/journal.pone.0308967 (PMC11488709; doi:10.1371/journal.pone.0308967)
Supplement: S1 Data — (ZIP) [file pone.0308967.s002.zip]

Archive with 49 entries (40 files):
- Data1/
- Data1/data_out/
- Data1/data_out/data_out/
- Data1/data_out/data_out/CSI300/
- Data1/data_out/data_out/CSI300/SMC_for_LSTM_RealGARCH/
- Data1/data_out/data_out/CSI300/SMC_for_LSTM_RealGARCH/Results_LSTM_RealGARCH_SMC_CSI300_1.mat
- Data1/data_out/data_out/CSI300/SMC_for_LSTM_RealGARCH/Results_LSTM_RealGARCH_SMC_CSI300_10.mat
- Data1/data_out/data_out/CSI300/SMC_for_LSTM_RealGARCH/Results_LSTM_RealGARCH_SMC_CSI300_2.mat
- Data1/data_out/data_out/CSI300/SMC_for_LSTM_RealGARCH/Results_LSTM_RealGARCH_SMC_CSI300_3.mat
- Data1/data_out/data_out/CSI300/SMC_for_LSTM_RealGARCH/Results_LSTM_RealGARCH_SMC_CSI300_4.mat
- Data1/data_out/data_out/CSI300/SMC_for_LSTM_RealGARCH/Results_LSTM_RealGARCH_SMC_CSI300_5.mat
- Data1/data_out/data_out/CSI300/SMC_for_LSTM_RealGARCH/Results_LSTM_RealGARCH_SMC_CSI300_6.mat
- Data1/data_out/data_out/CSI300/SMC_for_LSTM_RealGARCH/Results_LSTM_RealGARCH_SMC_CSI300_7.mat
- Data1/data_out/data_out/CSI300/SMC_for_LSTM_RealGARCH/Results_LSTM_RealGARCH_SMC_CSI300_8.mat
- Data1/data_out/data_out/CSI300/SMC_for_LSTM_RealGARCH/Results_LSTM_RealGARCH_SMC_CSI300_9.mat
- Data1/data_out/data_out/CSI300/SMC_for_RealGARCH/
- Data1/data_out/data_out/CSI300/SMC_for_RealGARCH/Results_RealGARCH_SMC_CSI300_1.mat
- Data1/data_out/data_out/CSI300/SMC_for_RealGARCH/Results_RealGARCH_SMC_CSI300_10.mat
- Data1/data_out/data_out/CSI300/SMC_for_RealGARCH/Results_RealGARCH_SMC_CSI300_2.mat
- Data1/data_out/data_out/CSI300/SMC_for_RealGARCH/Results_RealGARCH_SMC_CSI300_3.mat
- Data1/data_out/data_out/CSI300/SMC_for_RealGARCH/Results_RealGARCH_SMC_CSI300_4.mat
- Data1/data_out/data_out/CSI300/SMC_for_RealGARCH/Results_RealGARCH_SMC_CSI300_5.mat
- Data1/data_out/data_out/CSI300/SMC_for_RealGARCH/Results_RealGARCH_SMC_CSI300_6.mat
- Data1/data_out/data_out/CSI300/SMC_for_RealGARCH/Results_RealGARCH_SMC_CSI300_7.mat
- Data1/data_out/data_out/CSI300/SMC_for_RealGARCH/Results_RealGARCH_SMC_CSI300_8.mat
- Data1/data_out/data_out/CSI300/SMC_for_RealGARCH/Results_RealGARCH_SMC_CSI300_9.mat
- Data1/data_out/data_out/CSI500/
- Data1/data_out/data_out/CSI500/SMC_for_LSTM_RealGARCH/
- Data1/data_out/data_out/CSI500/SMC_for_LSTM_RealGARCH/Results_LSTM_RealGARCH_SMC_CSI500_1.mat
- Data1/data_out/data_out/CSI500/SMC_for_LSTM_RealGARCH/Results_LSTM_RealGARCH_SMC_CSI500_10.mat
- Data1/data_out/data_out/CSI500/SMC_for_LSTM_RealGARCH/Results_LSTM_RealGARCH_SMC_CSI500_2.mat
- Data1/data_out/data_out/CSI500/SMC_for_LSTM_RealGARCH/Results_LSTM_RealGARCH_SMC_CSI500_3.mat
- Data1/data_out/data_out/CSI500/SMC_for_LSTM_RealGARCH/Results_LSTM_RealGARCH_SMC_CSI500_4.mat
- Data1/data_out/data_out/CSI500/SMC_for_LSTM_RealGARCH/Results_LSTM_RealGARCH_SMC_CSI500_5.mat
- Data1/data_out/data_out/CSI500/SMC_for_LSTM_RealGARCH/Results_LSTM_RealGARCH_SMC_CSI500_6.mat
- Data1/data_out/data_out/CSI500/SMC_for_LSTM_RealGARCH/Results_LSTM_RealGARCH_SMC_CSI500_7.mat
- Data1/data_out/data_out/CSI500/SMC_for_LSTM_RealGARCH/Results_LSTM_RealGARCH_SMC_CSI500_8.mat
- Data1/data_out/data_out/CSI500/SMC_for_LSTM_RealGARCH/Results_LSTM_RealGARCH_SMC_CSI500_9.mat
- Data1/data_out/data_out/CSI500/SMC_for_RealGARCH/
- Data1/data_out/data_out/CSI500/SMC_for_RealGARCH/Results_RealGARCH_SMC_CSI500_1.mat
- Data1/data_out/data_out/CSI500/SMC_for_RealGARCH/Results_RealGARCH_SMC_CSI500_10.mat
- Data1/data_out/data_out/CSI500/SMC_for_RealGARCH/Results_RealGARCH_SMC_CSI500_2.mat
- Data1/data_out/data_out/CSI500/SMC_for_RealGARCH/Results_RealGARCH_SMC_CSI500_3.mat
- Data1/data_out/data_out/CSI500/SMC_for_RealGARCH/Results_RealGARCH_SMC_CSI500_4.mat
- Data1/data_out/data_out/CSI500/SMC_for_RealGARCH/Results_RealGARCH_SMC_CSI500_5.mat
- Data1/data_out/data_out/CSI500/SMC_for_RealGARCH/Results_RealGARCH_SMC_CSI500_6.mat
- Data1/data_out/data_out/CSI500/SMC_for_RealGARCH/Results_RealGARCH_SMC_CSI500_7.mat
- Data1/data_out/data_out/CSI500/SMC_for_RealGARCH/Results_RealGARCH_SMC_CSI500_8.mat
- Data1/data_out/data_out/CSI500/SMC_for_RealGARCH/Results_RealGARCH_SMC_CSI500_9.mat
