# Supplementary material for: Predicting the volatility of Chinese stock indices based on realized recurrent conditional heteroskedasticity
Source: PLoS One. 2024 Oct 18;19(10):e0308967. doi: 10.1371/journal.pone.0308967 (PMC11488709; doi:10.1371/journal.pone.0308967)
Supplement: S2 Data — (ZIP) [file pone.0308967.s003.zip]

Archive with 49 entries (42 files):
- Data2&code/
- Data2&code/realized_china.mat
- Data2&code/RealRECH_norm.rar
- Data2&code/CSI1000/
- Data2&code/CSI1000/SMC_for_LSTM_RealGARCH/
- Data2&code/CSI1000/SMC_for_LSTM_RealGARCH/Results_LSTM_RealGARCH_SMC_CSI1000_1.mat
- Data2&code/CSI1000/SMC_for_LSTM_RealGARCH/Results_LSTM_RealGARCH_SMC_CSI1000_10.mat
- Data2&code/CSI1000/SMC_for_LSTM_RealGARCH/Results_LSTM_RealGARCH_SMC_CSI1000_2.mat
- Data2&code/CSI1000/SMC_for_LSTM_RealGARCH/Results_LSTM_RealGARCH_SMC_CSI1000_3.mat
- Data2&code/CSI1000/SMC_for_LSTM_RealGARCH/Results_LSTM_RealGARCH_SMC_CSI1000_4.mat
- Data2&code/CSI1000/SMC_for_LSTM_RealGARCH/Results_LSTM_RealGARCH_SMC_CSI1000_5.mat
- Data2&code/CSI1000/SMC_for_LSTM_RealGARCH/Results_LSTM_RealGARCH_SMC_CSI1000_6.mat
- Data2&code/CSI1000/SMC_for_LSTM_RealGARCH/Results_LSTM_RealGARCH_SMC_CSI1000_7.mat
- Data2&code/CSI1000/SMC_for_LSTM_RealGARCH/Results_LSTM_RealGARCH_SMC_CSI1000_8.mat
- Data2&code/CSI1000/SMC_for_LSTM_RealGARCH/Results_LSTM_RealGARCH_SMC_CSI1000_9.mat
- Data2&code/CSI1000/SMC_for_RealGARCH/
- Data2&code/CSI1000/SMC_for_RealGARCH/Results_RealGARCH_SMC_CSI1000_1.mat
- Data2&code/CSI1000/SMC_for_RealGARCH/Results_RealGARCH_SMC_CSI1000_10.mat
- Data2&code/CSI1000/SMC_for_RealGARCH/Results_RealGARCH_SMC_CSI1000_2.mat
- Data2&code/CSI1000/SMC_for_RealGARCH/Results_RealGARCH_SMC_CSI1000_3.mat
- Data2&code/CSI1000/SMC_for_RealGARCH/Results_RealGARCH_SMC_CSI1000_4.mat
- Data2&code/CSI1000/SMC_for_RealGARCH/Results_RealGARCH_SMC_CSI1000_5.mat
- Data2&code/CSI1000/SMC_for_RealGARCH/Results_RealGARCH_SMC_CSI1000_6.mat
- Data2&code/CSI1000/SMC_for_RealGARCH/Results_RealGARCH_SMC_CSI1000_7.mat
- Data2&code/CSI1000/SMC_for_RealGARCH/Results_RealGARCH_SMC_CSI1000_8.mat
- Data2&code/CSI1000/SMC_for_RealGARCH/Results_RealGARCH_SMC_CSI1000_9.mat
- Data2&code/SSE50/
- Data2&code/SSE50/SMC_for_LSTM_RealGARCH/
- Data2&code/SSE50/SMC_for_LSTM_RealGARCH/Results_LSTM_RealGARCH_SMC_SSE50_1.mat
- Data2&code/SSE50/SMC_for_LSTM_RealGARCH/Results_LSTM_RealGARCH_SMC_SSE50_10.mat
- Data2&code/SSE50/SMC_for_LSTM_RealGARCH/Results_LSTM_RealGARCH_SMC_SSE50_2.mat
- Data2&code/SSE50/SMC_for_LSTM_RealGARCH/Results_LSTM_RealGARCH_SMC_SSE50_3.mat
- Data2&code/SSE50/SMC_for_LSTM_RealGARCH/Results_LSTM_RealGARCH_SMC_SSE50_4.mat
- Data2&code/SSE50/SMC_for_LSTM_RealGARCH/Results_LSTM_RealGARCH_SMC_SSE50_5.mat
- Data2&code/SSE50/SMC_for_LSTM_RealGARCH/Results_LSTM_RealGARCH_SMC_SSE50_6.mat
- Data2&code/SSE50/SMC_for_LSTM_RealGARCH/Results_LSTM_RealGARCH_SMC_SSE50_7.mat
- Data2&code/SSE50/SMC_for_LSTM_RealGARCH/Results_LSTM_RealGARCH_SMC_SSE50_8.mat
- Data2&code/SSE50/SMC_for_LSTM_RealGARCH/Results_LSTM_RealGARCH_SMC_SSE50_9.mat
- Data2&code/SSE50/SMC_for_RealGARCH/
- Data2&code/SSE50/SMC_for_RealGARCH/Results_RealGARCH_SMC_SSE50_1.mat
- Data2&code/SSE50/SMC_for_RealGARCH/Results_RealGARCH_SMC_SSE50_10.mat
- Data2&code/SSE50/SMC_for_RealGARCH/Results_RealGARCH_SMC_SSE50_2.mat
- Data2&code/SSE50/SMC_for_RealGARCH/Results_RealGARCH_SMC_SSE50_3.mat
- Data2&code/SSE50/SMC_for_RealGARCH/Results_RealGARCH_SMC_SSE50_4.mat
- Data2&code/SSE50/SMC_for_RealGARCH/Results_RealGARCH_SMC_SSE50_5.mat
- Data2&code/SSE50/SMC_for_RealGARCH/Results_RealGARCH_SMC_SSE50_6.mat
- Data2&code/SSE50/SMC_for_RealGARCH/Results_RealGARCH_SMC_SSE50_7.mat
- Data2&code/SSE50/SMC_for_RealGARCH/Results_RealGARCH_SMC_SSE50_8.mat
- Data2&code/SSE50/SMC_for_RealGARCH/Results_RealGARCH_SMC_SSE50_9.mat
